# Supplementary material for: Preliminary fast diagnosis of severe fever with thrombocytopenia syndrome with clinical and epidemiological parameters
Source: PLoS One. 2017 Jul 5;12(7):e0180256. doi: 10.1371/journal.pone.0180256 (PMC5497983; doi:10.1371/journal.pone.0180256)
Supplement: S1 Table — (XLS) [file pone.0180256.s002.xls]

## Sheet: Database
case	fever	peakf	chills	headache	fatigue	myalgia	conjunctival congestion	Skin petechiae	gum bleed	anorexia	nausea	vomit	haematemesis	abdominal pain	abdominal distension	diarrhea	nephralgia	lymphadenopathy	age	gender	occupation	a1	a2	a3	a4	a5	a6	a7	a8	a9	a10	a11	a12	a13	a14	a15	a16
2	1	38.7	2	1	1	1	2	2	2	0	2	2	2	2	2	2	2	2	2	1	2	2	2	2	2	1	2	2	2	2	2	2	2	2	2	1	1
2	2		2	2	1	2	2	2	2	1	2	2	2	2	2	2	2	2	2	2	1	1	1	1	2	2	2	2	1	2	2	1	2	2	2	1	1
1	1	38.5	2	1	1	1	1	2	2	1	2	2	2	1	1	2	1	2	2	1	2	2	2	2	2	1	2	1	2	2	2	2	2	2	1	1	2
2	1	38.9	1	1	1	2	1	2	2	1	2	2	2	2	1	2	2	2	2	1	2	2	2	2	2	2	2	2	2	2	2	2	2	2	2	1	1
2	1	39.2	1	1	1	1	2	2	2	1	1	1	2	2	2	2	2	2	2	1	2	2	2	2	2	2		2	2	2	2	2	2	2	2	1	1
2	1	39.2	1	2	1	1	1	2	2	1	2	2	2	2	2	1	2	2	2	1	2	2	2	2	2	1	2	2	2	2	2	2	2	2	1	1	1
2	1	38	2	1	1	2	2	2	2	1	2	2	2	2	2	2	2	2	2	1	1	1	2	2	2	1	2	2	2	2	2	2	2	1	2	1	1
2	1	38.7	1	1	1	1	2	2	2	1	2	2	2	2	2	2	2	1	2	2	1	1	1	1	1	1	2	2	1	1	2	2	1	2	2	1	1
2	1	40	1	2	1	1	1	2	2	1	2	2	2	2	2	2	1	2	2	1	2	2	2	2	2	2	2	2	2	2	2	2	2	2	2	1	1
1	1	39.6	2	2	1	1	2	2	1	1	2	2	2	2	2	1	2	2	2	1	2	2	2	2	1	2	2	1	2	2	2	2	2	2	2	1
1	1	39	1	1	1	2	2	2	2	1	1	1	2	2	2	1	2	2	2	2	1	1	1	1	2	1	2	1	1	2	2	2	2	1	2	1	1
2	1	38	1	2	1	2	2	2	2	1	1	2	2	2	2	2	2	2	2	1	1	2	2	2		2	2	1	2	2	2	2	2	2	2	1	1
2	1	39	2	1	1	2	2	2	2	0	2	2	2	2	2	2	2	2	2	1	2	2	2	2	2	2	2	2	2	2	2	2	2	2	1	1	1
2	1	39.5	1	2	1	2	2	2	2	0	2	2	2	2	2	2	2	2	2	2	2	2	2	2		1	2	2	2	2	2	2	2	2	1	1	1
2	1	39.6	2	1	1	2	2	2	2	1	1	2	2	2	2	2	2	1	2	1	2	2	2	2	1	2	2	2	2	2	2	2	2	2	2	1	1
2	1	40.2	1	1	2	1	2	2	2	0	2	1	2	1	2	2	2	2	2	2	2	2	2	2	2	2	2	2	2	2	2	2	2	2	1	1	1
2	1		1	2	1	2	2	2	2	1	2	2	2	2	2	2	2	2	2	1	2	2	2	2	2	2	2	2	2	2	2	2	2	2	2	1	1
2	1	38	2	2	1	2	2	2	2	1	2	2	2	2	2	2	2	2	2	2	1	2	2	2	2	1	2	2	2	2	2	2	2	2	2	1	1
2	1	40	1	1	1	1	1	2	2	1	1	1	2	1	1	1	1	1	2	1	2	2	2	2	2	2	2	2	2	1	2	2	2	2	2	1	1
1	1	40	1	2	2	2	2	2	2	1	1	1	2	2	2	1	2	2	2	2	1															1	1
1	1	39	1	2	1	2	2	1	2	1	2	2	2	2	2	2	2	2	2	1	1	2	2	2	2	1	2	1	1	2	2	2	1	2	2	1	1
1	1	38	2	2	1	2	2	2	2	1	1	1	2	1	2	1	2	1	2	2	2	1	1	1	2	1	1		1	2	2	2	2	2	2	1	1
2	1	40.3	1	2	2	2	2	2	2	1	1	1	2	2	2	2	2	2	2	1	2	2	2	2	2	2	2	1	2	2	2	2	2	2	2	1	1
2	1	39.5	1	1	1	1	2	2	2	1	2	2	2	2	2	2	2	2	2	2	2	2	2	2	2	2	2	2	2	2	2	2	2	2	1	1	1
2	1	38.6	2	2	1	1	2	2	2	1	1	1	2	2	1	2	2	2	2	2	2	2	2	2	2	2	2	2	2	2	2	2	2	2	2	1	1
1	1	39	1	1	1	2	2	1	2	1	1	1	2	2	2	1	2	2	2	2	1	1	1	1	2	1	2	1	1	2	2	1	2	2	1	1	2
1	1	39	2	2	1	1	2	2	2	1	1	1	2	2	2	2	2	2	2	2	1	2	1	2	2	1	2	2	1	2	2	1	2	2	2	1	1
2	1	39	1	1	1	1	1	1	2	0	1	1	1	1	1	1	1	1	2	1	1	2	2	2	2	1	2	1	1	2	2	2	2	2	2	1	1
2	1	40.5	1	2	1	1	2	2	2	1	2	2	2	1	1	2	2	1	2	2	2	2	2	2	2	2	2	2	2	2	2	2	2	2	2	1	1
2	1	39.6	1	1	1	1	2	2	1	1	1	1	2	2	2	2	2	2	2	2	2	2	2	2	1	2	2	1	2	2	2	2	2	2	2	1	2
2	1	41	1	1	1	1	2	2	2	1	2	2	2	2	2	2	2	2	2	1	2	2	2	2	2	2	2	1	2	2	2	2	2	2	2	1	1
2	1	39	1	2	1	2	2	2	2	1	2	2	2	2	2	2	2	2	2	1	1	2	2	2	2	2	2	2	2	2	2	2	2	2	2	1	1
1	1	39	1	2	1	2	2	2	2	1	1	1	2	2	1	1	2	1	2	1	2	1	1	1	2	1	1	1	2	1	2	1	1	2	2	1	1
1	1	40.5	2	2	1	2	2	2	2	1	1	2	2	2	2	2	2	2	2	2	1	2	2	2	2	2	2	1	1	1	2	1	2	2	2	1	1
2	1	38	1	1	2	2	2	2	2	1	2	2	2	2	2	1	2	2	2	2	1	2	2	2	2	1	2	1	1	1	2	2	2	2	2	1	1
1	1		2	1	1	1	2	2	2	1	2	2	2	2	1	1	2	2	2	1	2	2	2	2	2	1	1	2	2	2	2	2	2	2	2	1	1
2	1	39.4	1	1	1	1	1	1	2	1	2	2	2	2	2	2	2	2	2	1	2	2	2	2	2	2	2	2	2	2	2	2	2	2	2	1	1
2	1	39.2	2	2	1	1	2	2	2	1	1	1	2	1	1	2	1	2	2	2	1	2	2	2	2	2	2	1	1	1	2	2	2	2	2	1	1
2	1	40	2	1	1	1	2	2	2	1	1	1	2	1	1	1	2	2	2	2	2	2	2	2	2	1	2	2	2	2	2	2	2	2	2	1	1
2	1	40.5	1	2	1	1	2	2	2	1	1	1	2	2	1	1	2	1	2	1	2	1	2	2	2	1	2	1	1	2	2	2	2	2	2	1	1
1	1	40	1	1	1	1	2	1	2	1	2	2	2	2	2	1	2	2	2	1	1	2	2	2	2	1	2	2	1	2	2	2	2	2	2	1	1
2	1	39.3	1	1	1	1	1	1	1	1	1	1	2	2	1	2	2	2	2	2	2	2	2	2	2	2	2	2	2	2	2	2	2	2	2	1	1
1	1	38	1	2	2	2	2	2	2	1	2	2	2	2	2	2	2	1	2	1	1	2	2	2	2	2	2	2	2	2	2	2	2	2	2	1	1
2	1		1	1	1	2	2	2	2	1	1	1	2	2	2	1	2	2	2	2	2	2	2	2	2	1	2	1	2	2	2	2	2	2	2	1	1
2	1	39	2	2	1	1	2	2	2	1	1	2	2	2	2	2	2	2	2	1	2	2	2	2	2	2	2	2	2	2	2	2	2	2	2	1	1
2	1	40	1	1	1	1	2	2	2	1	2	2	2	2	2	2	2	2	2	1	1	1	1	1	1	1	2	1	1	2	2	2	1	2	2	1	1
1	1	39	1	1	1	1	2	2	2	1	1	1	2	2	2	2	2	2	2	1	1	1	1	1	2	1	2	1	1	2	2	2	1	2	2	1
1	1	39.8	2	1	1	1	2	2	2	1	1	1	2	1	1	1	2	1	2	2	1	1	1	1	1	1	2	1	1	1	2	1	2	2	2	1	1
2	1	37.9	2	2	1	2	2	2	2	0	2	2	2	2	2	2	2	2	2	2	2	2	2	2	2	2	2	2	2	2	2	2	2	2	1	1	1
1	1	40	1	2	1	2	2	2	2	1	2	2	2	2	2	1	2	1	2	1	1	2	2	2	2	1	2	1	1	1	2	2	2	2	2	1	1
1	1	39.7	1	1	1	2	1	2	2	1	2	2	2	2	1	1	2	1	2	1	1	1	1	2	2	1	2	1	1	1	2	2	2	2	2	1	1
2	1	40.3	2	2	1	1	2	2	2	1	2	2	2	2	2	2	2	2	2	2	2	2	2	2	2	2	2	2	2	2	2	2	2	2	1	1	1
2	1	39.5	2	2	1	1	2	2	2	1	1	2	2	2	2	1	2	2	2	1	2	1	2	2	2	2		1								1	1
1	1	39	2	2	1	2	1	1	2	1	1	1	2	2	2	1	2	2	1	1	1	1	1	2	1	1	2	1	1	1	2	1	2	2	2	1	1
2	1	38.8	2	2	1	2	2	2	2	1	2	2	2	2	2	2	2	1	1	1	2	2	2	2	2	2	2	2	2	2	2	2	2	2	2	1	1
1	1	39	2	2	2	2	2	2	2	1	1	1	1	1	2	2	1	2	1	2	1	1	1	1	2	1	2	1	1	1	2	2	2	2	2	1	1
1	1	39	2	2	2	2	2	2	2	1	1	1	1	1	1	2	1	2	1	2	1	1	1	1	2	1	2	1	1	1	2	2	2	2	2	1	1
2	1	37.9	2	2	1	2	2	2	2	1	1	2	2	2	1	2	2	2	1	2	1	2	2	2	2	1	2	2	1	2	2	1	2	2	2	1	1
1	1	39	2	2	1	1	2	2	2	1	2	2	2	2	2	1	2	2	1	2	1	1	2	2	2	1	2	1	1	1	2	2	2	2	2	1	1
1	1	38.9	1	1	1	1	2	2	2	1	1	1	2	1	1	1	2	2	1	2	1	1	1	2	2	1	2	1	1	2	2	2	2	2	2	1	1
1	1	39	1	2	1	1	2	2	2	1	1	1	2	2	2	1	2	1	1	1	1	1	1	1	2	1	2	2	1	1	2	2	1	2	2	1	1
1	1	38.4	2	2	1	2	2	2	2	1	1	1	2	2	2	2	2	2	1	2	1	2	2	2	2	1	1	1	1	2	2	2	2	2	2	1	1
1	1	38.7	1	1	1	1	2	2	2	1	2	2	2	2	2	1	1	2	1	2	1	1	1	2	2	1	2	1	1	1	2	1	1	2	2	1	1
1	1	38.4	2	2	1	2	1	2	2	1	2	2	2	2	2	2	2	2	1	1	2	1	1	2	2	1	1	1	1	1	2	2	2	2	2	1	1
2	1	39	1	1	1	1	1	2	2	1	2	2	2	2	2	2	2	1	1	1	1	2	2	2	2	1	2	2	1	2	2	2	2	2	2	1	1
1	1		2	2	1	1	2	2	2	1	1	1	2	2	2	1	2	2	1	2	1	2	2	2	2	1	2	1	1	1	2	2	2	2	2	1	1
1	1	40	1	1	1	1	2	2	2	1	2	2	2	1	1	1	2	2	1	2	1	2	2	2	2	1	2	2	1	1	2	2	2	1	2	1	1
2	1	39.4	1	2	1	1	1	2	2	1	1	1	1	1	1	1	2	1	1	2	1	2	2	2	1	1	2	2	1	1	2	2	2	2	2	1	2
1	1	40.8	1	1	1	1	2	2	2	1	2	2	2	1	1	2	2	1	1	2	1	2	2	2	2	1	2	1	1	1	2	2	2	2	2	1	1
2	1	40.3	1	2	1	1	2	2	2	1	1	1	2	1	2	2	1	2	1	2	1	2	2	2	2	1	2	2	2	2	2	2	2	2	2	1	1
1	1	39	2	1	1	1	2	2	2	1	1	1	2	1	2	1	2	2	1	2	1	2	2	2	2	1	2	2	1	2	2	2	2	2	2	1	1
1	1		2	2	1	2	2	1	2	1	1	1	2	1	2	1	2	1	1	2	1	1	2	1	1	1	2	1	1	1	2	1	2	2	2	1	1
1	1	38	1	1	1	1	2	2	2	1	1	1	2	2	2	2	2	2	1	1	1	1	1	2	2	1	2	1	1	1	2	2	1	1	2	1	1
1	1	38	1	1	1	1	1	2	2	1	1	1	2	1	1	1	2	1	1	2	1	1	1	2	2	1	2	1	1	2	2	2	2	2	2	1	1
2	1	37.7	1	1	2	2	2	1	2	1	2	2	2	2	2	2	2	2	1	1	1	2	2	2	2	2	2	2	2	2	2	2	2	2	2	1	1
2	1	39	1	1	1	2	2	2	2	1	2	2	2	2	2	2	2	2	1	2	1	1	2	2	2	1	2	2	2	2	2	2	2	2	2	1	1
1	1	39.2	1	2	1	1	2	2	2	1	1	1	2	2	2	1	2	2	1	2	1	1	1	1	2	2	2	1	1	2	2	2	2	2	2	1	1
1	1		1	2	2	2	2	2	2	0	2	2	2	2	2	2	1	2	1	2	1	2	2	2	2	1	2	2	1	2	2	1	2	2	2	1	1
1	1	38.7	2	2	1	1	2	2	2	1	1	2	2	1	1	1	2	1	1	2	2	2	2	2		1		2	1	1	2	2	2	2	2	1	1
2	1	39.3	1	1	1	2	2	2	2	1	1	1	2	2	2	2	2	2	1	2	1	2	2	2	2	2	2	2	2	2	2	2	2	2	2	1	1
1	1	39.2	2	2	1	2	2	1	2	1	2	1	2	1	2	2	2	1	1	2	1	2	2	2					1	2	2	2	2	2	2	1	1
1	1	38.4	2	1	1	2	2	2	2	1	2	2	2	2	2	2	2	2	1	2	1	2	2	1	2	1	2	2	1	1	2	2	2	2	2	1	1
1	1	39	2	2	2	2	2	2	2	1	1	2	2	1	1	1	2	1	1	1	2															1	1
1	1	38.5	2	2	1	2	2	2	2	1	2	2	2	2	2	2	2	2	1	1	1	1	1	1	2	2	2	2	2	2	2	2	2	2	2	1	1
1	1	39.8	2	2	1	2	2	2	2	1	2	2	2	2	2	1	2	2	1	1	1	1	2	2	2	1	2	1	2	2	2	2	2	2	2	1	1
2	1	40	1	2	1	2	2	2	2	1	2	2	2	1	2	2	2	2	1	2	2	2	2	2	2	2	2	2	2	2	2	2	2	2	1	1	1
2	1	40	2	2	1	1	2	1	2	1	2	2	2	1	1	1	2	2	1	1	1	2	2	2	2	1	2	1	1	2	2	2	2	2	2	1	1
2	1	40	1	1	1	1	1	1	2	1	1	1	2	1	1	1	2	2	1	2	1	2	2	2	2	1	2	1	1	2	2	2	2	2	2	1	1
1	1	39.4	1	2	1	1	2	2	2	1	2	2	2	2	1	1	2	2	1	1	1	2	2	2	1	1	2	2	1	2	2	2	2	2	2	1	1
1	1	39.1	2	2	1	1	2	2	2	0	2	2	2	2	2	2	2	2	1	2	1	1	1	1	2	1	2	2	2	2	2	2	2	2	2	1	1
1	1		2	2	1	1	2	1	2	0	2	2	2	2	2	2	2	1	1	1	2	1														1	1
2	1		1	2	1	2	2	2	2	1	2	2	2	2	2	2	2	2	1	1	1	2	2	2		2		2	2	2	2	2	2	2	2	1	1
2	1	39	1	2	2	2	2	1	2	1	2	2	2	1	2	1	2	2	1	2	1	2	2	2	1	2	2	2	2	2	2	2	2	2	2	1	1
1	1	39	2	2	1	2	2	2	2	1	2	2	2	2	1	2	2	2	1	1	1	1	1	2	2	1	2	1	1	1	2	2	1	2	2	1	2
1	1	39	1	2	1	1	2	1	2	1	1	2	2	1	1	1	2	1	1	2	1	2	2	2	2	1	2	1	1	1	1	1	1	1	2	1	1
1	1	38.6	2	1	1	1	2	2	2	1	2	2	2	2	2	2	2	2	1	2	1	2	2	2	2	1	2	1	1	1	2	2	2	2	2	1	1
1	1	39	1	1	1	2	2	2	2	1	2	2	2	2	2	2	2	2	1	1	2															1	1
2	1	39.1	1	2	1	2	2	2	1	1	1	1	2	2	2	2	2	2	1	2	1	2	2	2	2	1	2	2	1	1	2	2	2	2	2	1	1
2	1	40	1	1	1	1	2	2	2	1	1	1	2	2	2	2	1	2	1	1	1	2	2	2	2	1	2	1	1	2	2	2	2	2	2	1	1
1	1	37.5	2	1	1	2	2	2	2	1	1	1	2	2	2	2	2	1	1	2	1	1	2	2	2	1	2	1	1	1	2	2	2	2	2	1	1
2	1	38	2	2	1	1	2	2	2	1	2	2	2	2	2	2	2	2	1	2	1	2	2	2	2	2	2	1	1	1	2	2	2	2	2	1	1
1	1	39	2	2	1	1	2	2	2	1	2	2	2	2	2	2	2	1	1	1	1	1	1	1	1	1	2	1	1	1	2	2	2	2	2	1	1
1	1	39.2	2	2	1	2	2	2	2	1	2	2	2	2	2	2	2	2	1	1	1	2	2	2	2	1	2	1	1	2	2	2	2	2	2	1	1
2	1		1	2	1	1	2	2	2	1	2	2	2	1	1	1	2	2	1	2	1	2	2	2	2	1	2	2	2	2	2	2	2	2	2	1	1
2	1	39.8	1	1	1	2	2	2	2	1	1	1	2	1	1	1	2	2	1	2	2	2	2	2	2	2	2	2	2	2	2	2	2	2	2	1	1
1	1		1	1	1	1	2	2	2	1	1	1	2	1	2	1	2	2	1	2	2	2	2	2	2	2	2	2	2	2	2	2	2	2	2	1	1
1	1	40	1	2	1	2	2	2	2	1	1	1	2	1	2	1	2	2	1	1	2	2	2	2	2	2	2	2	2	2	2	2	2	1	2	1	1
1	1	40	1	2	2	2	2	2	2	1	2	2	2	2	2	2	2	2	1	1	2			2	2	2	2	2	1	1	2	2	2	2	2	1	1
2	1	37.2	2	2	2	2	2	2	2	1	1	1	2	2	2	1	2	2	1	1	2	2	2	2		2	2	2	2	2	2	2	2	2	2	1	1
2	1	38.5	2	2	1	2	2	1	2	1	2	1	2	2	2	1	2	2	1	1	1	2	2	2	1	2	2	2	1	2	2	2	2	1	2	1	1
1	1	38.5	2	1	1	1	1	1	2	1	1	1	2	2	2	2	2	2	1	1	2	1	1	1	2	1	2	1	1	1	2	1	2	2	2	1	1
1	1	39.8	2	2	1	2	2	2	2	0	2	1	2	2	2	1	2	2	1	1	2	2	2	2	1	1	2	1	1	1	2	2	2	2	1	1	1
1	1	39	2	2	1	1	1	2	2	1	1	1	2	2	2	1	2	2	1	2	1	1	1	2	2	1	2	2	1	1	2	2	2	1	2	1	1
1	1	39	1	1	1	1	2	1	2	1	2	2	2	2	2	2	1	2	1	2	1	2	2	2	2	2	2	2	1	1	2	2	2	2	2	1	1
1	1	40	1	1	2	1	2	2	2	1	1	1	2	2	2	2	2	2	1	1	1	2	2	2	2	1	2	1	1	1	2	2	2	2	2	1	2
2	1		1	1	1	1	1	2	1	1	1	1	2	2	2	1	2	2	1	2	1	1	1	2	2	1	2	1	1	1	2	2	1	2	2	1	1
1	1		2	2	1	2	2	2	2	1	1	1	1	2	1	2	2	2	1	1	1	1	1	2	2	1	2	2	1	2	2	2	2	2	2	1	1
2	1	39	1	2	1	1	2	2	2	1	2	2	2	2	2	2	2	2	1	2	1	2	2	2	2	1	2	2	1	2	2	2	2	2	2	1	1
1	1	40	1	2	1	1	2	2	2	1	2	2	2	2	1	1	2	1	1	1	1	2	2	2	2	1	2	1	1	1	2	2	2	2	2	1	1
1	1	39	1	1	1	1	2	2	2	1	2	2	2	2	2	2	2	1	1	1	1	1	1	2	2	1	2	1	1	2	2	2	2	2	2	1	1
2	1	38	1	1	1	1	1	2	2	1	1	1	2	1	1	1	2	1	1	1	1	1	1	2	2	1	2	1	1	2	2	2	2	2	2	1	1
1	1	37.9	1	2	1	2	2	2	2	1	2	2	2	2	2	2	2	2	1	1	2	2	2	2	2	1	2	1	1	2	2	2	2	2	2	1	1
1	1	38.3	1	1	1	1	1	2	2	1	1	2	2	1	1	1	2	1	1	1	1	2	2	2	2	1	2	1	1	1	2	2	2	2	2	1	1
1	1	39	2	1	1	1	2	2	2	1	1	1	2	2	2	2	2	2	1	1	1	1	1	1	2	1	1	1	1	2	2	2	1	2	2	1	1
1	1	38.8	2	1	1	1	2	2	1	1	1	2	2	2	2	1	2	2	1	1	2	1	2	2	2	1	2	1	1	2	2	2	2	2	2	1	1
1	1	38.3	1	1	1	1	2	1	1	1	1	1	2	1	2	1	1	2	1	2	1	1	1	2	1	1	2	1	1	2	2	2	2	2	2	1	1
1	1	39	1	1	1	1	2	2	2	1	2	2	2	2	2	2	2	2	1	1	1	2	2	2	2	2		2	2	2	2	2	2	1	2	1	1
2	1	39	2	2	1	1	2	2	2	1	2	2	2	1	1	2	2	1	1	1	1	2	2	2	2	2	2	2	2	2	2	2	2	2	2	1	1
2	1	39.7	1	1	1	1	2	2	2	1	2	1	2	2	2	2	2	2	1	2	1	2	2	2	2	1	2	2	1	2	2	2	2	2	2	1	1
1	1	38	2	1	1	1	2	2	2	1	2	2	2	2	2	2	2	1	1	2	2	2	2	2	2	1	2	2	1	1	2	1	2	2	2	1	1
2	1	39	1	2	1	2	2	2	2	1	2	2	2	2	1	2	2	2	1	1	2	2	2	2	2	2	2	2	2	2	2	2	2	2	2	1	1
2	1	39	1	2	1	1	2	2	2	1	2	2	2	2	2	2	2	2	1	1	1	1	2	2	2	1	2	1	2	2	2	2	2	2	2	1	1
1	1	39.5	1	2	1	1	2	2	2	1	1	2	2	2	2	2	1	1	1	1	2	2	2	2	2	1	2	2	2	2	2	2	2	2	2	1	1
2	1	39.6	1	2	1	2	2	2	2	1	2	2	2	2	2	2	2	2	1	1	2	2	2	2	2	1	2	1	1	1	2	2	2	2	2	1	1
2	1	39.7	1	2	1	2	2	2	2	1	2	2	2	2	2	2	2	2	1	1	1	2	2	2	2	2	2	2	2	2	2	2	2	2	2	1	1
2	1	39	2	2	1	2	2	1	1	1	2	2	2	2	2	2	2	2	1	2	2	2	2	2	2	2	2	2	2	2	2	2	2	2	2	1	1
2	1	38	2	2	2	2	2	2	2	1	2	2	2	2	2	1	2	2	1	1	2	2	2	2	2	2	2	2								1	1
2	1	40.4	1	1	1	1	2	2	2	1	1	1	2	2	2	2	1	2	2	1	1	2	2	2	2	1	2	1	1	2	2	2	2	2	2	2	2
2	1	40	1	1	1	1	2	2	2	1	2	2	2	2	1	2	1	2	2	1	2	2	2	2	2	1	2	2	2	2	2	2	2	2	1	2	1
2	1	40	1	2	1	1	2	2	2	1	2	2	2	2	2	2	2	2	2	1	2	2	2	2	2	1	2	2	1	2	2	2	2	2	2	2	1
2	1	40	1	1	1	1	2	2	2	1	2	2	2	2	2	2	2	2	2	1	2	2	2	2	2	2	2	1	2	2	2	2	2	2	2	2	1
2	1	38.5	2	1	2	2	2	2	2	1	1	2	2	2	2	2	2	2	2	1	2	2	2	2	2	2	2	2	2	2	2	2	2	2	2	2	1
2	1		1	1	1	1	2	2	2	1	1	2	2	2	2	2	1	2	2	2	2	2	2	2	2	1	2	2	1	1	2	2	2	2	2	2	1
1	1	40	2	1	1	1	2	2	2	1	2	2	2	2	2	2	2	1	2	1	2	2	2	2	2	2	2	1	2	2	2	2	2	2	2	2	1
2	1	40	2	2	1	1	1	1	2	1	2	2	2	1	2	1	2	2	2	2	2	2	2	2	2	2	2	1	2	2	2	2	2	2	2	2	1
2	1	41	2	2	2	1	2	1	2	1	2	2	2	2	2	2	2	1	2	2	2	2	2	2	2	1	2	2	2	2	2	2	2	2	2	2	1
2	1	37.3	2	1	1	1	2	2	2	1	2	2	2	2	2	2	2	2	2	1	1	1	1	2	2	1	2	1	2	2	2	2	2	2	2	2	2
1	1	37.6	1	1	1	1	2	2	2	0	2	2	2	2	2	2	2	2	2	1	2	2	2	2	2	1	2	2	2	2	2	2	2	2	2	2	2
2	1	40	1	1	1	2	2	1	2	0	1	1	2	1	2	2	1	2	2	1	1	2	2	2	2	2	2	1	2	2	2	2	2	2	2	2	1
2	1	40	1	1	1	1	2	2	2	1	2	2	1	1	2	2	2	1	2	1	2	2	2	2	2	2	2	2	2	2	2	2	2	2	2	2	1
2	1	40.9	1	2	1	2	1	2	2	1	1	1	2	1	2	2	2	2	2	1	2	2	2	2	2	2	2	2	2	2	2	2	2	2	2	2	2
2	1	40.4	1	1	1	1	2	2	1	1	2	2	2	2	1	2	2	2	2	2	2	2	2	2	2	2	2	2	2	2	2	2	2	2	2	2	1
2	1	42	1	2	1	1	2	2	1	1	1	2	2	2	1	2	2	2	2	1	2	2	2	2	2	2	2	1	2	2	2	2	2	2	2	2	1
2	1	40.2	1	1	1	2	2	2	2	1	2	2	2	2	2	2	2	2	2	1	2	2	2	2	2	2	2	2	2	2	2	2	2	2	2	2	2
2	1	38.5	2	1	1	1	2	2	2	1	1	2	2	2	2	1	2	2	2	1	2	2	2	2	2	2	2	2	2	2	2	2	2	2	2	2	1
2	1	40	1	1	1	2	2	2	2	0	2	2	2	2	2	2	2	2	2	1	2	2	2	2	2	1	2	1	2	2	2	2	2	2	2	2	1
2	1	39.5	2	2	1	2	2	2	1	1	2	2	2	2	2	2	2	2	2	1	2	2	2	2		2	2	2	2	2	2	2	2	2		2	2
2	1	40.2	2	1	1	1	1	2	2	1	1	1	2	1	1	2	2	1	2	1	1	2	2	2	1	1	2	1	1	2	2	2	2	2	2	2
1	1	38	1	2	1	1	2	2	1	1	1	1	2	2	1	1	2	1	2	1	2	2	2	1	2	2	2	1	2	2	2	2	2	2	1	2	1
2	1	41	2	2	1	2	2	2	2	1	1	2	2	2	2	2	2	2	2	1	2	2	2	2	2	2	2	1	2	2	2	2	2	2	2	2	1
2	1	39.7	1	1	2	1	2	2	1	0	2	2	2	2	2	2	2	2	2	1	2	1	1	1	2	1	2	2	2	2	2	2	2	2	2	2	1
2	1	39.8	1	1	1	1	2	1	2	1	1	1	2	1	1	1	1	1	2	2	1	1	2	2	2	1	2	1	1	1	2	1	2	2	2	2	2
1	1	40	1	2	1	1	1	2	2	1	2	2	2	1	2	2	1	2	2	2	1	1	1	1	2	1	2	2	1	1	2	2	2	2	2	2	1
2	1		1	1	1	2	2	1	2	1	2	2	2	1	2	1	2	2	2	1	2	2	2	2	2	1		2	2	2	2	2	2	2	2	2	1
1	1	39.5	1	2	1	1	2	2	2	1	1	2	2	2	2	2	2	1	2	1	1	1	1	2	2	1	2	1	1	1	2	2	1	2	2	2	1
2	1	38.1	2	1	1	2	2	1	2	1	2	2	2	2	2	2	2	1	2	2	2	2	2	2		2	2	2	2	2	2	2	2	2	2	2	1
2	1	39.7	1	1	1	2	1	2	2	1	1	1	2	2	2	2	1	2	2	1	2	2	2	2	2	1	2	1	2	2	2	2	2	2	2	2	1
2	1	39	2	2	2	2	2	2	2	1	2	2	2	1	2	2	2	2	2	1	2	2	2	2	2	2	2	2	2	2	2	2	2	2	2	2
2	1	40	1	1	1	1	1	1	2	1	1	1	2	2	2	1	2	2	2	2	2	2	2	2	2	2	2	2	2	2	2	2	2	2	2	2	1
2	1	38.4	1	1	1	1	2	2	2	1	2	2	2	2	2	1	2	1	2	1	2	2	2	2	1	2	2	2	2	2	2	2	2	1	2	2	2
2	1	40	1	2	2	2	2	1	2	1	1	1	2	1	1	2	2	1	1	1	1	2	2	2	2				1	2	2	2	2	2	2	2	1
2	1	39.8	1	1	1	1	2	2	2	1	2	2	2	2	2	2	1	2	1	1	1	2	2	2	2	1	2	1	1	1	2	2	2	2	2	2	1
2	1	39	1	1	1	1	2	2	2	1	2	2	2	2	2	2	2	2	1	2	1	2	2	2	2	2	2	2	2	2	2	2	2	2		2	1
1	1	39.1	1	1	1	1	2	2	2	1	2	2	2	1	1	1	2	2	1	1	1	1	1	1		1	2	2	1	1	2	2	2	2	2	2	1
1	1	39.3	1	1	1	1	2	2	2	1	1	2	2	1	2	2	2	2	1	2	2	1	1	1	2	2	2	2	2	1	2	2	2	2	2	2	1
2	1	39	1	1	1	2	2	2	2	1	1	1	2	2	2	1	2	2	1	2	2	2	2	2	2	2	2	2	2	2	2	2	2	2	2	2	2
2	2		2	1	1	2	2	1	2	1	2	2	2	1	2	1	1	2	1	2	1	2	2	2	2	1	2	2	2	2	2	2	2	2	2	2	1
1	1	38.5	2	1	1	1	1	1	2	1	1	1	2	1	1	2	2	2	1	1	1	1	1	2	2	1	2	1	1	1	2	2	1	1	2	2	1
2	1	41	1	1	1	1	2	2	2	1	1	2	2	2	2	2	1	2	1	2	1	2	2	2	2	1	1	1	1	1	2	2	2	2	2	2	1
2	1	39	2	2	1	2	2	2	2	1	2	2	2	1	1	2	2	1	1	1	1	2	2	2	1	2	2	1	2	2	2	2	2	2	2	2	1
2	1	41	2	1	1	2	2	2	2	1	2	2	2	2	2	2	2	2	1	1	1	2	2	2		1	1	2							1	2	1
2	1	38.4	1	2	1	1	2	2	2	1	1	1	2	1	2	1	1	2	1	1	1	2	2	2	2	1	2	1	1	1	2	2	2	2	2	2	1
2	1	40	1	1	1	1	2	1	2	0	2	2	2	2	2	1	2	2	1	1	2	2	2	2	2	1	2	2	2	2	2	2	2	2	2	2	2
2	1	38	2	1	1	1	2	2	2	1	1	2	2	2	1	2	2	2	1	1	1	2	2	2	2	2	2	2	1	2	2	2	2	2	2	2	1
2	1	38.7	2	1	1	1	2	2	2	1	1	1	2	1	1	1	1	2	1	2	1	2	2	2	2	1	2	1	2	2	2	2	2	2	2	2	1
2	1	39	2	1	2	1	2	2	2	1	2	2	2	2	2	2	2	2	1	1	1	2	2	2	2	2	2	1	1	1	2	2	2	2	2	2	2
2	1	40.3	2	1	1	1	2	2	2	1	1	1	2	2	1	2	2	2	1	2	1	2	2	2	1	1	2	2								2	1
2	1	39	2	2	1	1	2	1	2	1	2	2	2	1	1	1	2	1	1	2	2	2	2	2	2	2	2	2	2	2	2	2	2	2	2	2	2
2	1	38	1	2	1	2	2	2	2	1	2	1	2	2	2	2	2	1	1	1	2	2	2	2	2	2	2	2	2	2	2	2	2	2	2	2	2
1	1	40	1	2	1	1	1	2	2	1	2	2	2	2	2	2	2	1	1	1	1	2	2	2	2	1	2	1	1	2	2	2	2	1	2	2	1
1	1	38.3	1	1	1	2	2	2	2	1	2	2	2	2	2	2	2	2	1	1	2	2	2	2	2	1	2	2	2	2	2	2	2	2	2	2	1
2	2		1	2	1	2	2	2	2	1	1	2	2	2	2	2	2	2	1	1	2	2	2	2	2	2	2	1	2	2	2	2	2	2	2	2	2
2	1	39	1	1	1	2	2	2	2	1	2	2	2	2	1	2	2	2	1	1	2	2	2	2	2	2	2		1	1	2	2	2	1	2	2	2
2	1	39.3	2	2	1	2	2	2	2	1	2	2	2	2	2	2	2	2	1	1	2	2	2	2	2	2	2	2	2	2	2	2	2	2	2	2	1
1	1	39.2	1	1	1	1	2	2	2	1	1	1	2	2	2	1	2	1	1	1	1	2	2	2	1	2	2	1	1	2	2	2	2	1	2	2	2
2	1	39	1	2	1	2	2	2	2	1	2	2	2	2	2	2	2	2	1	1	2	2	2	2	2	2	2	2	1	2	2	2	2	2	2	2	1
2	1	39.5	1	1	1	1	2	2	2	1	1	1	2	1	1	1	1	2	1	2	1	2	2	2	2	2	2	1	2	2	2	2	2	2	2	2	1
1	1	38.9	2	1	1	1	2	2	1	1	2	1	2	1	2	1	2	1	1	1	1	1	2	2	2	1	2	2	2	1	2	1	2	2	2	2	1
1	1	39.3	2	2	1	1	1	2	2	1	1	1	2	2	2	2	1	2	1	2	1	2	2	2	2	1	2	2	2	2	2	2	2	2	2	2	1
2	1	39	2	1	1	1	2	2	2	1	2	2	2	2	2	2	2	2	1	1	2	2	2	2	2	2	2	2	2	2	2	2	2	2	1	2	2
2	1	40	1	2	2	2	2	2	2	0	2	2	2	2	2	2	2	2	1	1	2	2	2	2	2	1	2	1	2	2	2	2	2	2	2	2	1
2	1	40.5	1	2	1	2	2	2	2	1	2	2	2	2	2	2	2	2	1	2	2	2	2	2	2	2	2	1	2	2	2	2	2	2	2	2	2
1	1	39.2	1	2	1	1	2	2	2	1	2	2	2	2	2	2	2	1	1	2	1	2	2	2	2	1	2	1	1	2	2	2	2	2	2	2	2
2	1	39	1	1	1	2	2	2	2	1	2	2	2	2	2	2	2	2	1	2	2	2	2	2	2	2	2	2	2	2	2	2	2	2	1	2	1
2	1	38.5	1	2	2	2	2	2	2	0	1	1	2	1	1	1	2	2	1	1	1	2	2	2		2	2	2	1	2	2	2	2	2	2	2	1
2	1	39	1	1	2	2	2	1	2	1	1	2	2	2	1	2	2	1	1	1	1	2	2	2	2				1							2	1
2	1	39.7	1	2	1	2	2	2	2	1	1	1	2	2	2	1	2	2	1	1	1	2	2	2	2	1			1	2	2	2	2	2	2	2	1
2	1	39	1	2	2	2	2	2	2	1	1	2	2	1	2	1	2	2	1	1	1	2	2	2	2	2	2	1	2	2	2	2	2	2	2	2	2
2	1	39	1	1	1	1	2	2	2	1	1	1	2	2	2	2	2	2	1	1	1	2	1	2	2	1	2	1	2	2	2	2	2	1	2	2	1
2	1	38.5	1	1	1	1	2	1	2	1	2	2	2	2	2	2	2	2	1	2	1	2	2	2	2	2	2	2	1	1	2	2	2	2	2	2	1
2	1	39.5	2	1	1	1	2	2	2	1	2	2	2	2	2	2	2	2	1	1	1	2	2	2	2	2	2	1	1	1	2	2	2	2	2	2	1
2	1	38.5	1	1	1	2	2	2	2	1	2	2	2	2	2	2	2	2	1	1	1	2	2	2		1	2	2	2	1	2	2	2	2	2	2	1
2	1	39.2	1	1	1	1	1	2	2	1	2	2	2	2	2	2	2	2	1	1	2	2	2	2	2	2	2	2	2	2	2	2	2	2	2	2	1
1	1		1	2	1	2	2	2	2	1	1	2	2	2	2	2	2	2	1	2	1	2	1	2	1	1	2	1	1	1	2	2	2	2	2	2	1
2	1	39	2	2	2	2	2	2	2	1	1	1	2	2	2	1	2	2	1	2	1	2	2	2	2	2	2	2	2	2	2	2	2	2	2	2	1
2	1	39	1	2	1	2	2	2	2	1	2	2	2	2	2	2	2	2	1	1	2	2	2	2	2	2	2	2	1	2	2	2	2	2	2	2	2
1	1	39.5	2	2	1	2	2	1	1	1	2	1	2	2	2	2	2	1	1	2	2	2	2	2	1	2	2	2	1	1	2	2	2	2	2	2	1
2	1	38.8	1	1	1	1	2	2	2	1	2	2	2	2	2	2	2	1	1	1	1	2	2	2	1	2	2	1	1	1	2	2	2	1	2	2	2
2	1	39.8	1	1	1	1	1	2	2	1	1	2	2	1	1	1	2	2	1	1	2	2	2	2	2	2	2	2	2	2	2	2	2	2	2	2	1
2	1	39	1	2	1	2	2	2	2	1	1	1	2	1	1	1	2	2	1	1	1	2	2	2	2	1	2	2	2	2	2	2	2	1		2	1
2	1	40	1	2	1	2	2	2	2	1	2	2	2	2	2	2	2	2	1	2	1	2	2	2	2	1	2	2	2	2	2	2	2	2	2	2	1
2	1	39	2	1	2	1	1	1	2	1	2	2	2	1	2	1	2	2	1	1	1	2	2	2	2	1	2	1	1	2	2	2	2	2	2	2	1
2	1		1	2	1	2	2	2	2	1	2	2	2	1	2	2	2	2	1	1	1	2	2	2	2	2	2	2	2	2	2	2	2	2	1	2	1
2	1	39.2	1	1	1	1	2	2	2	0	2	2	2	2	2	2	2	2	1	1	2	2	2	2	2	1	2	2	2	2	2	2	2	2	2	2	1
2	1	39.5	2	2	1	1	1	1	2	1	1	1	1	2	2	1	2	2	2	1	2	2	2	2	2	2	1	2	2	2	2	2	2	2	2		1
2	1		1	2	2	1	2	2	2	0	2	2	2	2	2	2	2	2	2	1	2	1	1	1	2	1	1		2	2	2	2	2	2	2
2	1	38.5	1	1	1	1	1	1	1	0	2	2	2	1	2	2	1	2	2	1	1	2	2	2	1		2		1	1	2	2	2	2	2
1	1	39	1	2	1	2	2	2	2	0	2	2	2	2	2	2	2	2	1	1	1	1	1	2	2	1	2	1	1	2	2	2	2	2	2
1	1	39	2	2	1	1	1	1	2	1	1	1	1	2	2	2	2	2	1	1	2	2	2	2	2	1	1	1	2	2	2	2	1	2	2		1
2	1	39	2	2	1	1	2	2	2	1	1	1	1	2	2	1	2	2	1	1	2	2	2	2	2	1		2	1	2	2	2	2	2	2
1	1	39.5	1	2	1	2	1	2	2	1	1	1	2	2	2	2	2	1	1	1	1	2	2	2	2	1	1	1	1	1	2	2	2	2	2

## Sheet: Label
variable	label
case		1=laboratory-confirmed cases	1=misdiagnosis cases
fever		1=Yes	2=No
peakf	the peak of fever
chilly		1=Yes	2=No
fatigue		1=Yes	2=No
headache		1=Yes	2=No
myalgia		1=Yes	2=No
conjunctival congestion		1=Yes	2=No
skin petechiae		1=Yes	2=No
gum bleed		1=Yes	2=No
anorexia		1=Yes	2=No
nausea		1=Yes	2=No
vomit		1=Yes	2=No
haematemesis		1=Yes	2=No
abdominal pain		1=Yes	2=No
abdominal distension		1=Yes	2=No
diarrhea		1=Yes	2=No
nephralgia		1=Yes	2=No
lymphadenopathy		1=Yes	2=No
age		1=>50 years	2=≤50 years
gender		1=male	2=female
occupation		1=farmer	2=non famer
a1	presence of ticks	1=Yes	2=No
a2	exposure to ticks	1=Yes	2=No
a3	tick bites	1=Yes	2=No
a4	non-intact skin	1=Yes	2=No
a5	raising domestic animals	1=Yes	2=No
a6	contact with wild animals	1=Yes	2=No
a7	presence of rats	1=Yes	2=No
a8	farming	1=Yes	2=No
a9	mowing	1=Yes	2=No
a10	hunting	1=Yes	2=No
a11	tea-picking	1=Yes	2=No
a12	grazing	1=Yes	2=No
a13	deforesting	1=Yes	2=No
a14	traveling to endemic areas	1=Yes	2=No
a15	leukopenia	1=Yes	2=No
a16	thrombocytopenia	1=Yes	2=No
